# Supplementary material for: Clinical Validation of DNA Extraction-Free qPCR, Visual LAMP, and Fluorescent LAMP Assays for the Rapid Detection of African Swine Fever Virus
Source: Life (Basel). 2022 Jul 16;12(7):1067. doi: 10.3390/life12071067 (PMC9320077; doi:10.3390/life12071067)
Supplement: Supplementary file 1 [file life-12-01067-s001.zip]

Archive with 1 entries (1 files):
- life-1774610-supplementary.pdf
